# Supplementary material for: Helicobacter pylori Eradication Does Not Adversely Affect the Clinical Course of Gastric Cancer: A Multicenter Study on Screening Endoscopic Examination in Japan
Source: Cancers (Basel). 2024 Feb 9;16(4):733. doi: 10.3390/cancers16040733 (PMC10887210; doi:10.3390/cancers16040733)
Supplement: Supplementary file 1 [file cancers-16-00733-s001.zip]

Archive with 1 entries (1 files):
- cancers-2836718-supplementary.pdf
